# Supplementary material for: Genomic Instability in Cerebrospinal Fluid Cell-Free DNA Predicts Poor Prognosis in Solid Tumor Patients with Meningeal Metastasis
Source: Cancers (Basel). 2022 Oct 14;14(20):5028. doi: 10.3390/cancers14205028 (PMC9600191; doi:10.3390/cancers14205028)
Supplement: Supplementary file 1 [file cancers-14-05028-s001.zip]

Archive with 1 entries (1 files):
- cancers-1913915-supplementary.pdf
